# Supplementary material for: Cognitive ability, education and socioeconomic status in childhood and risk of post-stroke depression in later life: A systematic review and meta-analysis
Source: PLoS One. 2018 Jul 16;13(7):e0200525. doi: 10.1371/journal.pone.0200525 (PMC6047794; doi:10.1371/journal.pone.0200525)
Supplement: S2 File — (XLSX) [file pone.0200525.s003.xlsx]

## Sheet: Sheet1
Study	Setting	N	N with depression	N without depression	Age at follow up	Time post stroke	First stroke only	Measurement of stroke	Measure of early life factor	Measurement(s) of depression	Definition of depression	Previous depression excluded?	Results	p	Quality assessment 1	Quality assessment 2	Quality assessment 3	Quality assessment 4	Quality assessment 5	Quality assessment 6	Quality assessment total
COGNITIVE ABILITY
Broadty (2007)	Hospital	205	37	98	Depression: 73.3	3 and/or 15 months	no	Clinical examination	Mean score on the NART	DSMIV	Major depression: DSMIV	no	Depression: 101.84 ±9.83	0.18	2	2	4	4	3	4	19
					No depression: 71.7			Neuroimaging					No depression: 104.94 ±10.11
EDUCATION
Correlation
Carod-Artal (2008)	Rehab hospital	300	58	242	56.3 (14.3)	NS			Mean years	HADS	-		r= -0.25	<0.001	2	3	4	4	4	3	20
Schreiner (2001)	Outpatient clinic	101			Men- 54.5 Women- 69.9	45% ≤2 years			Duration in months	GDS- Short Form	-	yes	r= 0.105	>0.05	3	3	4	3	3	3	19
Spalletta (2002)	Hospital	153	RH- 49	RH-38	MDD- RH-64.1/ 63.2	≤1 year			Mean years	HADS	-		Right hem- r=-0.237	0.03	2	3	4	4	4	4	21
			LH- 39	LH- 27	MDD- LH- 67.8/69.7					SCID	-		Left hem= r=0.087	0.49
Visser (2014)	Outpatient clinic	213				≥ 18 months			7 levels ranging from 1 (< Primary school) to 7 (University degree)	CES-D	-	no	r= 0.028* (spearmans rho)		3	4	4	3	4	4	22
Donnellan (2016)	Hospital	64	20	44	61	ns	No	Clinical examination	Mean years	HADS	-	no	r= -0.34 (Pearsons)	≤ 0.01	2	3	4	4	3	4	20
								Neuroimaging			-
Mean years
Brodaty (2007)	Hospital	205	37	98	Depression: 73.3	3 and/or 15 months		Clinical examination	Mean years	DSMIV	Major depression: DSMIV	no	Depression: 10.39±2.65	0.52	2	2	4	4	3	4	19
					No depression: 71.7		No	Neuroimaging					No depression: 10.03±2.91
Choi-Kuron (2012)	Outpatient clinic	469	83	386	Depression: 63.2	3 months	No	Neuroimaging	Mean years	BDI	PSD: BDI >13 or	yes	Depression: 8.8 ± 4.9	<0.05	2	3	4	3	4	4	20
					No depression: 61.4					DSMIV	Major depression: DSMIV		No depression: 10.1 ± 5
Kim (2000)	Outpatient clinic	149	27	121	40-80	2-4 months	Yes	Clinical examination	Mean years	DSMIV	Major depression: DSMIV	yes	Depression: 10.5±4.7		3	3	4	4	2	4	20
					62			Neuroimaging		BDI			No depression: 10.6 ± 4.7
Snaphaan (2009)	Hospital	283	43	241	Depression: 64.9	ns	No	Clinical examination	Median years	HADS	Depressive symptoms >8	no	Depression: 4(1-7)	<0.01	2	2	3	4	3	4	18
					No depression: 65.9			Neuroimaging					No depression): 5 (1-7)
Starkstein (1993)	Hospital	80	18	44	Depression:51.0	10 days	Yes	Clinical examination	Mean years	DSM-III	Major depression: DSM-III	no	Depression: 9.9±2.9		2	2	4	4	3	4	19
					No depression: 61.1			Neuroimaging		PSE			No depression: 9.5±3.1
Tang (2005)	Hospital	189	27	158	Depression: 67.3	3 months	No	Clinical examination	Mean years	SCID-DSM-IV	Major or minor depression: SCID-DSM-IV	no	Depression: 3.5±3.3	0.04	2	4	4	4	4	4	22
					No depression: 68.3			Neuroimaging					No depression:5.5±4.8
Tateno (2002)	Hospital	354	73	281	Major depression: 58.2	ns	No	Neuroimaging	Mean years	DSMIV	Major depression: DSMIV	no	Major depression: 10±3.3		2	2	4	3	4	4	19
										HADS
					Minor or no depression: 61.7								Minor or no depression: 10.1 ±3.9
Tene (2016)	Hospital	306	45	261	Depressive episode: 68.2	72 hours	No	Neuroimaging	Mean years	GDS	Depressive episode: GDS ≥6	no	Depressive episode: 11.8±3.2	<0.05	2	3	4	3	2	4	18
					No depression: 66.9								No depression: 13.4±3.7
Frequencies
Berg (2001)	Outpatient clinic	100	24	65	55.2	2 weeks	Yes	Clinical examination	≤ 8 years	BDI	Mild depression: BDI ≥10	no	≤ 8 years: 9 vs 37	0.1	3	3	4	4	4	4	22
								Neuroimaging	>8 years	DSMIV			>8 years: 15 vs 28
Fayoye (2009)	Hospital	118	47	71	ns	Mean: 11 months	No	ns	None	BDI	Mild depression: BDI ≥10	no	<Secondary school: 34 vs 26	0.001	2	4	4	2	3	3	18
									Primary school				≥Secondary school: 13 vs 45
									Secondary school
									Tertiary
Hirata (2016)	Population	546	87	459	Depression: 55.8	Mixed	No	Self-report	< High school	PHQ-8	Moderate depression: ≥10	no	<HS: 28 vs 134		4	4	4	3	4	4	23
					No depression: 65.8				High school				≥HS: 59 vs 325
									> High school
Jiang (2014)	Hospital	329	98	231	Depressive symptoms: 69.2	2-6 weeks	No	Neuroimaging	Illiteracy	MADRAS	Depressive symptoms: MADRAS ≥ 7	no	≤ High school: 73 vs 150		2	2	4	4	3	4	19
					No depression: 66.6				Elementary school				≥ High school: 25 vs 81
									High school	DSMIV
									> High school
Nys (2006)	Hospital	91	48	43	Depression: 62.3	6-10 months	Yes	Clinical examination	7 levels ranging from 1 (< Primary school) to 7 (University degree)	MADRAS	Depressive symptoms: MADRAS ≥7	yes	High education: 16 vs 22	0.09	2	3	3	4	4	4	20
					No depression: 60.8			Neuroimaging
									Dichotomised at the median				Low education: 32 vs 21
Paolucci (2006)	Outpatient clinic	1064	383	681	Depression: 67.4	Between 2-6 weeks	No	Neuroimaging	≤ 8 years	DSMIV	Major depression: DSMIV	no	≤ 8 years: 86 vs 148		3	3	4	4	3	4	21
					No depression: 67.1				> 8 years	BDI
										Visual Analogue Dysphoria Scale	sad face'		>8 years: 297 vs 533
Shi (2015)	Hospital	757	201	344	Early onset depression: 61.25	2 weeks-1 year	Yes	Neuroimaging	<High school	DSMIV	Major depression: DSMIV	no	<HS: 125 vs 220		2	2	4	4	4	4	20
					Late onset depression: 60.21				≥High school				≥HS: 76 vs 124
					No depression: 61.07
Vataja (2001)	Hospital	275	109	166	Depression: 70.3	3-4 months	No	Clinical examination	≤ 6 years	DSM-III-R	Major depression: DSM-III-R	no	≤ 6 years: 32 vs 51	0.56	2	3	4	4	3	4	20
					No depression: 70.9			Neuroimaging	>6 years	PSE (10th edition)			>6 years: 77 vs 115
Verdelho (2004)	Hospital	108	46	62	Depression: 69.5	6 months	No	Neuroimaging	≤ Primary school	MADRAS	Depressive symptoms: MADRAS ≥7	no	≤ Primary school: 38 vs 51		2	3	2	4	4	4	19
					No depression: 71				>Primary school	CAMDEX			>Primary school: 8 vs 11
Li (2002)	Hospital	126	76	50	Depression: 67.5	ns	No	Clinical examination	≤ 6 years	HDRS	HDRS ≥8 (mild depression)	no	≤ 6 years: 39 vs 13	<0..01	2	3	4	4	3	4	20
					No depression: 69.8			Neuroimaging	>6 years	Chinese classification of mental disorders and diagnostic criteria 2nd edition			>6 years: 37 vs 37
Zhang (2009)	Community	276	180	96	67.5	Mean: 13 months	No		Illiteracy	Self-Rating Depression scale	mild depression	no	≤ Middle school: 147 vs 223		4	3	4	2	3	4	20
									Primary school
								Clinical examination	Middle school (8 years)				>Middle school: 33 vs 51
									>Middle school (>8 years)
								Neuroimaging
Zhang (2005)	Hospital	312	135	177	ns	within 48 hours	No	Clinical examination	Elementary school	HDRS	HDRS ≥8 (mild depression)	no	≤ Middle school: 86 vs 129		2	2	4	3	2	4	17
								Neuroimaging	Middle school				>Middle school: 49 vs 48
									Junior college
Odds ratio
Alteri (2012)	Hospital	105	43	62	64.4	1 month	No	ns	< 8 years	DSMIV	Major depression: DSM-IV	yes	OR: < 8 years vs ≥ 8 years: 1.6 (1.023-2.49)†	0.04	2	4	4	4	2	3	19
									≥ 8 years
Naess (2005)	Population	NS	196	NS	15-49	Mean time: 6 years	Yes	Clinical examination	Low/high education	MADRAS	Mild depression : MADRAS ≥7	no	OR: 1.33 (0.66-2.70)†	0.43	4	4	2	4	3	4	21
								Neuroimaging	Not defined
								Centralised health statistics
Paul (2013)	Population	241	113	128	Depression: 64.7	Various	No	Clinical examination	Mean years	GDS (Bengali version)	Severe depression: GDS ≥21	no	OR: For every year decrease in education:	0.01	4	3	4	3	4	4	22
					No depression: 60.8			Self-report					1.09 (1.02-1.17) §†
Paolucci (1999)	Hospital	470	129	341	66.26	Mean: 44.3 days	Yes	Clinical examination	≤8 years	HDRS	Severe depression: HDRS ≥18	yes	OR: <High school: 0.62 (0.40-0.96)¹†	0.03	2	3	4	4	3	4	20
								Neuroimaging	> 8 years	Visual Analogue Dysphoria Scale	Clinical picture of depressed mood at interview
								Case note review
Schepers (2009)	Hospital	131	33	98	56.3	1 year	Yes	ns	<University degree	CES-D	Depressive episode: ≥16	no	OR: <University degree: 0.90 (0.36-2.26) †	0.83	2	4	4	4	2	3	19
									Higher professional or University degree
Sienkiewicz (2010)	Hospital	242	82	160	Depression: 66.1	3 months	Yes	Clinical examination	≤ Primary school	GDS	Depressive symptoms: GDS >5	no	OR: <Secondary school vs ≥Secondary school: 2.1 (1.2-3.8)	0.01	2	3	4	4	2	4	19
					No depression: 65.2			Neuroimaging	>Primary school
Tang (2011)	Hospital	235	84	151	Depression: 67.1	3 months	No	Clinical examination	Years	GDS	Depressive symptoms: GDS≥7	yes	OR For every decrease in education: 1.04 (0.98-1.10) ¤†	0.25	2	3	4	4	4	4	21
					No depression: 65.9			Neuroimaging
Van de Port (2007)	Hospital	165	31	134	57	3 years	Yes	Neuroimaging	<University education	CES-D	Depressive episode: CED-S ≥16	no	<University education: 1.56 (0.56-4.32) †	0.39	2	3	4	4	2	3	18
									University education
